# Supplementary material for: Natural–Synthetic Hybrid Nanostructures Formed Through the Interaction of Chitosan with Carboxylate-Ended PNIPAM: Structure and Curcumin Encapsulation
Source: Nanomaterials (Basel). 2025 Feb 24;15(5):350. doi: 10.3390/nano15050350 (PMC11901671; doi:10.3390/nano15050350)
Supplement: Supplementary file 1 [file nanomaterials-15-00350-s001.zip]

Archive with 1 entries (1 files):
- nanomaterials-3480768-supplementary.pdf
